# Supplementary material for: A machine learning-based model for predicting recurrence in intermediate- and high-risk differentiated thyroid cancer: insights from a retrospective single-center study of 2388 patients
Source: Front Endocrinol (Lausanne). 2025 Jun 17;16:1552479. doi: 10.3389/fendo.2025.1552479 (PMC12208848; doi:10.3389/fendo.2025.1552479)
Supplement: Supplementary file 1 [file Table1.xlsx]

## Sheet: Sheet1
Variable	OR	LowerCI	UpperCI
Univariate analysis
palpable nodules	0.69086	0.487119	0.987751
US-detected calcified nodule	0.824171	0.666599	1.00629
CLNM	0.650316	0.446582	0.964717
Intraglandular dissemination	3.34861	2.34813	4.83294
ETE	1.70401	1.08687	2.58926
HT	6.7188	2.36421	16.8222
LLNM	1.68974	1.19878	2.38844
Maximum tumor size	1.48514	1.02584	2.18333
FNA	0.425055	0.198976	0.797373
Number of mixed-echogenic nodules	0.885914	0.734008	1.04743
Nodule texture	0.526624	0.284736	0.971487
Total tumor size	1.01524	1.00457	1.02515
Preoperative TSH levels	0.170072	0.105655	0.281626
US-detected >1cm nodule count	1.28672	1.04344	1.56927
US-detected multifocality	0.597737	0.404629	0.866292
Regions of lymph node with suspicion of metastasis on US	0.906695	0.462482	1.63083
Multivariate analysis
CLNM	0.462667	0.293139	0.730237
Intraglandular dissemination	4.34676	2.89398	6.52883
HT	9.57469	2.8186	32.5249
Soft texture	0.460061	0.237046	0.89289
Medium texture	0.401379	0.237571	0.678134
Total tumor size	1.01224	1.00003	1.02461
Normal preoperative TSH levels	0.172323	0.0980594	0.302827
Elevated preoperative TSH levels	0.0554578	0.0119123	0.258183
Suspicious lymph nodes in the central and unilateral cervical regions on ultrasound	2.91936	1.50359	5.66823
US-detected multifocality	0.659426	0.435074	0.999467
US-detected >1cm nodule count	1.27534	1.00403	1.61998
