# Supplementary material for: A machine learning-based model for predicting recurrence in intermediate- and high-risk differentiated thyroid cancer: insights from a retrospective single-center study of 2388 patients
Source: Front Endocrinol (Lausanne). 2025 Jun 17;16:1552479. doi: 10.3389/fendo.2025.1552479 (PMC12208848; doi:10.3389/fendo.2025.1552479)
Supplement: Supplementary file 2 [file Table2.xlsx]

## Sheet: Comparation
	Accuracy	AUC	Sensitivity	Specificity	FNR	FPR
KNN	0.785582433810344	0.851081491506839	0.774499901050392	0.796313506806205	0.225500098949608	0.203686493193795
DT	0.766720579445167	0.799567740931075	0.73131543552903	0.801643672492603	0.26868456447097	0.198356327507397
SVM	0.744138743363454	0.819927896302575	0.711550216433589	0.776245395106544	0.288449783566411	0.223754604893456
XGBoost	0.76797580957069	0.835944039660885	0.702644185287245	0.830797057263524	0.297355814712755	0.169202942736475
LR	0.68257093632432	0.746402236451612	0.693548374990094	0.672453903272688	0.306451625009906	0.327546096727312
RF	0.803155655567666	0.87474527030246	0.772060887218196	0.832925473862023	0.227939112781804	0.167074526137977
